# Supplementary material for: Ultraflexible and Mechanically Strong Polymer/Polyaniline Conductive Interpenetrating Nanocomposite via In Situ Polymerization of Vinyl Monomer
Source: Polymers (Basel). 2021 Jun 30;13(13):2159. doi: 10.3390/polym13132159 (PMC8271515; doi:10.3390/polym13132159)
Supplement: Supplementary file 1 [file polymers-13-02159-s001.zip]

Archive with 1 entries (1 files):
- polymers-1278136-supplementary.pdf
